# Supplementary material for: T-2 Toxin Induces Oxidative Stress at Low Doses via Atf3ΔZip2a/2b-Mediated Ubiquitination and Degradation of Nrf2
Source: Int J Mol Sci. 2021 Jul 25;22(15):7936. doi: 10.3390/ijms22157936 (PMC8348355; doi:10.3390/ijms22157936)
Supplement: Supplementary file 1 [file ijms-22-07936-s001.zip]

Archive with 1 entries (1 files):
- ijms-1291230-supplementary.pdf
